# Supplementary material for: New method for taxonomic descriptions with coded notation, producing dynamic and interchangeable output
Source: Ecol Evol. 2024 Jul 4;14(7):e11206. doi: 10.1002/ece3.11206 (PMC11224494; doi:10.1002/ece3.11206)
Supplement: Supplementary file 1 — Data S1 [file ECE3-14-e11206-s001.xlsx]

## Sheet: Morph unit
				P. fallaciosus sp.n.	P. atypicus sp. nov.	P. hermesi sp. nov.	P. ritaleeae sp. nov.	P. ironicus sp. nov.		P. sp, nov. 3.6	P. sp. nov. 7	P. sp. nov. 12
Tagma	Segment	Chaetal field	Morphologic unit	Morphologic unit state	Morphologic unit state	Morphologic unit state	Morphologic unit state	Morphologic unit state		Morphologic unit state	Morphologic unit state	Morphologic unit state
			Pigments	-	-	-	-	-
			Body color	White	White	White	White	White
HEAD	Eye	Eyes number	EN	1+1	1+1	0+0	0+0	1+1
	Dorsal	D	DI M+L	5+5 4(9)6(8)	5+5 4 (9)6(8)	5+5 4(9)6(8)	5+5 4(9)6(8)	5+5 4(9)6(8)
			DII M+L	3+1+3 7(8)	1+1+1 3(8)	2+1+2 5(8)	3+1+3 7(8)	2+1+2 5(8)
			DIII M+L	0+0	0+0	0+0	0+0	0+0
	Antennal	ANT	ANT M+L	3+1+3 4(9)3(7)	2+2 4(9)	3+1+3 4(9)3(7)	3+1+3 4(9)3(7)	3+1+3 4(9)3(7)
	Clypeal	C	CI	3+3 6(10)	3+3 6(10)	3+3 6(10)	3+3 6(10)	3+3 6(10)
			CII	5+1+5 11(10)	5+1+5 11(10)	5+1+5 11(10)	5+1+5 11(10)	5+1+5 11(10)
			CIII	2+1+2 5(10)	2+1+2 5(10)	2+1+2 5(10)	2+1+2 5(10)	2+1+2 5(10)
			CIV	1+1+1 3(10)	1+1+1 3(10)	1+1+1 3(10)	1+1+1 3(10)	1+1+1 3(10)
	Labral	LR	LR a+m+p+pl	4+5+5+6 20(10)	4+5+5+6 20(10)	4+5+5+6 20(10)	4+5+5+6 20(10)	4+5+5+6 20(10)
	Labial	LB	LBT	4+4 8(10)	4+4 8(10)	4+4 8(10)	4+4 8(10)	4+4 8(10)
			LBrc	2+2 4(10)	2+2 4(10)	2+2 4(10)	2+2 4(10)	2+2 4(10)
	Maxilar	MXI	MXI	1+1 4(10)	1+1 4(10)	1+1 4(10)	1+1 4(10)	1+1 4(10)
		DMX	DMX	0+0	1+1 2(10)	0+0	0+0	0+0
	Mandibular	MD	MDI (d+v)	2+2+1+1ov 4(10)2(11)	2+2 1+1ov 4(10)2(11)	2+2 1+1ov 4(10)2(11)	2+2+1+1ov 4(10)2(11)	2+2+1+1ov 4(10)2(11)
			MDII (d+v)	8+8+2+2ov 16(10)4(11)	12+12 2+2ov 24(10) 4(11)	8+8+2+2ov 16(10)4(11)	8+8+2+2ov 16(10)4(11)	8+8+2+2ov 16(10)4(11)
			MDIII (d+v)	10+10 20(10)	9+9 18(10)	9+9 18(10)	10+10 20(10)	10+10 20(10)
BODY	Thorax	Thorax I	ThI	0+0	0+0	0+0	0+0	0+0
		Thorax II	ThII	1+1 2(24)	0+0	1+1 2(24)	1+1 2(24)	1+1 2(24)
		Thorax III	ThIII	3+3 2(24)2(26)2(23)	3+3 2(24)2(26)2(23)	3+3 2(24)2(26)2(23)	3+3 2(24)2(26)2(23)	3+3 2(24)2(26)2(23)
	Abdomen	Abdomen I	AbdI a+m+p	3+3 6(25)	3+3 4(25)2(26)	3+3 4(25) 2(26)	3+3 4(25)2(26)	3+3 4(25)2(26)
		Abdomen II	AbdII a + m + p (d + l)	8+8 8(25)8(26)	7+7 8(25)6(26)	8+8 8(25) 8(26)	8+8 10(25)6(26)	8+8 8(25)8(26)
		Abdomen III	AbdIII a+m+p (d)	10+10 8(25)6(26)6(31)	10+10 8(25)6(26)6(31)	10+10 8(25)6(26)6(31)	10+10 8(25)6(26)6(31)	10+10 8(25)6(26)6(31)
			AbdIII a + m (l)	5+5 10(26)	5+5 10(26)	5+5 8(26)2(23)	5+5 10(26)	5+5 10(26)
		Abdomen IV	AbdIV ad+md+pd	17+17 4(25)30(27)	17+17 4(25)30(27)	30+30 60(27)	27+27 4(25)50(27)	28+28 56(27)
			AbdIV (dl)	3+3 6(26)	3+3 6(26)	2+2 4(26)	0+0	2+2 4(26)
			BPI	2+2 4(26)	2+2 4(26)	2+2 4(26)	2+2 4(26)	2+2 4(26)
			BPII	1+1 2(26)	0+0	2+2 4(26)	1+1 2(26)	1+1 2(26)
			BPIII l+m	13+13 10(26)16(18)	13+13 6(17)16(26)4(18)	13+13 6(26)20(18)	13+13 10(26)16(18)	13+13 6(26)20(18)
		Abdomen V	AbdV a+m+p	7+7 12(26)2(31)	7+7 12(26)2(31)	6+6 10(26)2(31)	7+7 12(26)2(31)	7+7 12(26)2(31)
		Abdomen VI	AbdVI as	4+4 8(26)	6+6 12(26)	4+4 8(26)	7+7 14 (26)	3+3 6(26)
			AbdVI ms	2+2 4(26)	2+2 4(26)	2+2 4(26)	2+2 4(26)	2+2 4(26)
			AbdVI mps	3+1+3 7(30)	3+1+3 7(30)	3+1+3 7(30)	3+1+3 7(30)	3+1+3 7(30)
			AbdVI ps	1+1+1 3(26)	1+1+1 3(26)	1+1+1 3(26)	1+1+1 3(26)	1+1+1 3(26)
			AbdVI aai+ai	8+8 16(26)	8+8 16(26)	8+8 16(26)	8+8 16(26)	8+8 16(26)
			AbdVI mi	3+3 6(26)	3+3 6(26)	3+3 6(26)	3+3 6(26)	3+3 6(26)
			AbdVI mpi	4+4 6(26)2(28)	4+4 6(26)2(29)	5+5 8(26) 2(28)	5+5 8(26)2(29)	5+5 8(26)2(29)
			AbdVI pi	3+3 6(26)	3+3 6(26)	3+3 6(26)	3+3 6(26)	3+3 6(26)
APPENDAGES	Antenna	Antenna I	AntI	6 5(9)1(21)	6 5(9)1(21)	6 5(9)1(21)	6 5(9)1(21)	5 4(9)1(21)
		Antenna II	AntIIA	7 6(9)1(21)	7 6(9)1(21)	8 2(20)1(21)5(9)	8 2(20)1(21)5(9)	7 2(20)1(21)4(9)
			AntII -0+	3 3(9)	3 3(9)	3 1(20)2(9)	4 1(20)3(9)	4 1(20)3(9)
			AntIIB	4 4(9)	4 4(9)	4 4(9)	4 4(9)	4 4(9)
		Antenna III	AntIIIA	8 2(6)1(2)1(21)1(20)3(9)	8 2(6)1(2)2(20)3(9)	8 2(6)1(2)1(21)2(20)2(9)	8 2(6)1(2)1(21)1(20)3(9)	8 2(6)1(2)5(9)
			AntIII -0+	8 4(9)4(5)	9 9(10)	9 1(9)8(10)	10 10(10)	10 10(10)
			AntIIIB	4 4(9)	5 5(9)	5 5(9)	5 5(9)	4 4(9)
		Antenna IV	Subsegments	10	10	9	9	10
		number of chaeta/whorl	AntIV AI+II+III	34 1(3)1(1)2(4)6(10)24(5)	30 1(3)1(1)8(10)20(5)??	32 1(3)1(1)2(4)8(10)20(5)??	30 1(3)1(1)8(10)20(5)	31 1(3)1(1)5(10)24(5)
			AntIVMA	8 1(4)6(5)	8 1(4)7(5)	9 1(4)8(5)	8 1(4)7(5)	10 2(4)8(5)
			AntIVM	9 1(4)8(5)	9 1(4)8(5)	10 2(4)8(5)	9 1(4) 8(5)	9 1(4)8(5)
			AntIVMB	8 1(4)7(5)	8 1(4)7(5)	9 1(4)8(5)?	8 1(4)7(5)	8 1(4)7(5)
			AntIVBA	3 3(5)	6 6(5)	6 6(5)	6 6(5)	5 5(5)
			AntIVBM	3 3(5)	6 5(5)1(4)	5 5(5)	5 5(5)	4 4(5)
			AntIVBB	4 4(5)	4 4(5)	4 4(5)	4 4(5)	4 4(5)
	Legs	Subcoxa	SCXI	1 1(26)	1 1(26)	1 1(26)	1 1(26)	1 1(26)
			SCXII	1 1(26)	1 1(26)	1 1(26)	1 1(26)	1 1(26)
			SCXIII	2 2(26)	2 2(26)	2 2(26)	2 2 (26)	2 2(26)
		Coxa	CXI	1 1(26)	1 1(26)	1 1(26)	1 1(26)	1 1(26)
			CXII	3 3(26)	3 3(26)	3 3(26)	3 3(26)	3 3(26)
			CXIII	5 5(26)	5 5(26)	5 5(26)	5 5(26)	5 5(26)
		Trocanter	TRI	5 5(26)	5 5(26)	5 5(26)	5 5(26)	5 5(26)
			TRII	6 6(26)	6 6(26)	6 6(26)	5 5(26)	6 6(26)
			TRIII	6 1(15)5(26)	6 1(15)5(26)	6 1(15)5(26)	6 1(15)5(26)	6 1(15)5(26)
		Femur	FEI	15 15(26)	10 10(26)	12 12(26)	14 14(26)	14 14(26)
			FEII	14 14(26)	15 13(26)2(13?)	12 12(26)	12 12(26)	14 14(26)
			FEIII	12 12(26)	14(26)	12 12(26)?	18 18(26)	14 13(26)1(21)
		Tibiotarsus	TibI I	9 1(13)8(14)	9 1(13)8(14)	9 1(13)8(14)?	9 1(13)8(14)	9 1(13)8(14)
			TibI II	8 1(13)7(16)	9 1(13)8(16)	8 1(13)7(16)	8 1(13)7(16)	8 1(13)7(16)
			TibI III	8 1(13)7(16)	8 1(13)7(16)	8 1(13)7(16)	8 1(13)7(16)	8 1(13)7(16)
			TibI IV	14 1(13)13(16)?	14 1(13)13(16)	14 1(13)13(16)	12 1(13)11(16)	14 1(13)13(16)
			TibI V	8 1(13)7(16)	8 1(13)7(16)	8 1(13)7(16)	8 1(13)7(16)	8 1(13)7(16)
			TibI.FS	2 2(16)	2 2(16)	2 2(16)	2 2(16)	2 2(16)
			TibI.FP	3 3(16)	3 3(16)	3 3(16)	3 3(16)	3 3(16)
			TibII I	9 1(13)8(14)	9 1(13)8(14)	9 1(13)8(14)	9 1(13)8(14)	9 1(13)8(14)
			TibII II	8 1(13)7(16)	8 1(13)7(16)	8 1(13)7(16)	8 1(13)7(16)	8 1(13)7(16)
			TibII III	8 1(13)7(16)	8 1(13)7(16)	8 1(13)7(16)	8 1(13)7(16)	8 1(13)8(16)
			TibII IV	14 1(13)13(16)	14 1(13)13(16)	14 1(13)13(16)	14 1(13)13(16)	14 1(13)13(16)
			TibII V	8 1(13)7(16)	8 1(13)7(16)	8 1(13)7(16)	8 1(13)7(16)	8 1(13)7(16)
			TibII FS	3 3(16)	3 3(16)	3 3(16)	3 3(16)	3 3(16)
			TibII FP	3 3(16)	3 3(16)	3 3(16)	3 3(16)	3 3(16)
			TibIII I	9 1(13)8(14)	9 1(13)8(14)	9 1(13)8(14)	9 1(13)8(14)	9 1(13)8(14)
			TibIII II	8 1(13)7(16)	8 1(13)7(16)	8 1(13)7(16)	8 1(13)7(16)	8 1(13)7(16)
			TibIII III	8 1(13)7(16)	8 1(13)7(16)	8 1(13)7(16)	8 1(13)7(16)	8 1(13)7(16)
			TibIII IV	14 2(13)12(16)	14 2(13)12(16)	14 2(13)12(16)	14 2(13)12(16)	14 2(13)12(16)
			TibIII V	8 1(13)7(16)	8 1(13)7(16)	8 1(13)7(16)	8 1(13)7(16)	8 1(13)7(16)
			TibIII FS	3 3(16)	3 3(16)	3 3(16)	3 3(16)	3 3(16)
			TibIII FP	3 3(16)	3 3(16)	3 3(16)	3 3(16)	3 3(16)
		Pretarsus	PTI	1+1 2(12)	1+1 2(12)	1+1 2(12)	1+1 2(12)	1+1 2(12)
			PTII	1+1 2(12)	1+1 2(12)	1+1 2(12)	1+1 2(12)	1+1 2(12)
			PTIII	1+1 2(12)	1+1 2(12)	1+1 2(12)	1+1 2(12)	1+1 2(12)
		Unguis	I inner tooth	-	-	-	-	-
			I tunica	-	-	-	-	-
			II inner tooth	-	-	-	-	-
			II tunica	-	-	-	-	-
			III inner tooth	-	-	-	-	-
			III tunica	-	-	-	-	-
		Unguiculus	I filament	>	>	>	>	>
			I tooth	+	+	-	+	+
			II filament	>	>	=	>	>
			II tooth	+	+	-	+	+
			III filament	<	<	<	>	< or =
			III tooth	+	+	-	+	- or +
		Collophore	Collophore	1+1 2(19)	1+1 2(19)	1+1 2(9)	1+1 (19)	1+1 2(19)
	Tenaculo	Tenaculo	TR	3+3 teeth	3+3 teeth	3+3 teeth	3+3 teeth	3+3 teeth
			TC a+p	2 2(t18)	2 2(18)	2 2(18)	2 2(18)	2 2(18)
	Furcula	Manubrio	MN	5+5 10(16)	4+4 or 6+6 8(16) or 12(16)	3+3 4(16)2(22)	6+6 12(16)	5+5 10(16)
		Dente	DNI	5 1(16)4(22)	5 1(16)4(22)	5 1(16)4(22)	5 1(16) 4 (22)	5 1(16)4(22)
			DNII	3 3(16)	3 3(16)	3 1(16)2(22) or 3(22)	3 3(16)	3 3(16)
			DNIII	3 3(16)	3 3(16)	3 1(16)2(22) or 3(22)	3 3(16)	3 3(16)
			DNIV	3 3(16)	3 3(16)	2 2(22)	3 3(16)	3 3(16)
			DNV	3 3(16)	3 3(16)	2 1(16)1(22)	3 3(16)	3 3(16)
			DNVI	2 2(16)	2 2(16)	2 2(16)	2 2(16)	2 2(16)
			DNB	4 4(16)	4 4(16)	4 4(16)	4 4(16)	4 4(16)
			DNAnt	4,2,2,1,1	4,2,2,1,1	4,2,2,1,1	4,2,2,1,1	4,2,2,1,1
		Mucro	Mucro	Both lamellae serrated	Both lamellae serrated	int 01 smooth and 01 ext serrated	interna lisa(ondulata) externa serrated	Both lamellae serrated

## Sheet: Coded MU
	P. fallaciosus sp.n.	P. atypicus sp. nov.	P. hermesi sp. nov.	P. ritaleeae sp. nov.	P. ironicus sp. nov.
Pigments	0	0	0	0	0
Body color	0	0	0	0	0
EN	0	0	1	1	0
DI M+L	0	0	0	0	0
DII M+L	0	2	1	0	1
DIII M+L	0	0	0	0	0
ANT M+L	0	1	0	0	0
CI	0	0	0	0	0
CII	0	0	0	0	0
CIII	0	0	0	0	0
CIV	0	0	0	0	0
LR a+m+p+pl	0	0	0	0	0
LBT	0	0	0	0	0
LBrc	0	0	0	0	0
MXI	0	0	0	0	0
DMX	0	1	0	0	0
MDI	0	0	0	0	0
MDII	0	1	0	0	0
MDIII	0	1	1	0	0
ThI	0	0	0	0	0
ThII	0	1	0	0	0
ThIII	0	0	0	0	0
AbdI a+m+p	0	1	1	1	1
AbdII a+m+p (D+L)	0	1	0	0	0
AbdIII a+m+p (D)	0	0	0	0	0
AbdIII a+m (L)	0	0	1	0	0
AbdIV ad+md+pd	0	0	3	1	2
AbdIV (DL)	0	0	1	2	1
BPI	0	0	0	0	0
BPII	1	2	0	1	1
BPIII l+m	0	2	1	0	1
AbdV a+m+p	0	0	1	0	0
AbdVI as	1	2	1	3	0
AbdVI ms	0	0	0	0	0
AbdVI mps	0	0	0	0	0
AbdVI ps	0	0	0	0	0
AbdVI aai+ai	0	0	0	0	0
AbdVI mi	0	0	0	0	0
AbdVI mpi	0	2	1	3	3
AbdVI pi	0	0	0	0	0
AntI	0	0	0	0	1
AntII A	0	0	2	2	1
AntII -0+	0	0	1	2	2
AntII B	0	0	0	0	0
AntIII A	0	2	1	0	3
AntIII -0+	0	2	1	3	3
AntIII B	0	1	1	1	0
Subsegments	0	0	1	1	0
AntIV AI+II+III	0	3	1	3	2
AntIV MA	0	0	1	0	2
AntIV M	0	0	1	0	0
AntIV MB	0	0	1	0	0
AntIV BA	0	2	2	2	1
AntIV BM	0	3	2	2	1
AntIV BB	0	0	0	0	0
SCXI	0	0	0	0	0
SCXII	0	0	0	0	0
SCXIII	0	0	0	0	0
CXI	0	0	0	0	0
CXII	0	0	0	0	0
CXIII	0	0	0	0	0
TRI	0	0	0	0	0
TRII	0	0	0	1	0
TRIII	0	0	0	0	0
FEI	0	3	2	1	1
FEII	1	0	2	2	1
FEIII	3	2	3	0	1
TibI I	0	0	0	0	0
TibI II	0	1	0	0	0
TibI III	0	0	0	0	0
TibI IV	0	0	0	1	0
TibI V	0	0	0	0	0
TibI FS	0	0	0	0	0
TibI FP	0	0	0	0	0
TibII I	0	0	0	0	0
TibII II	0	0	0	0	0
TibII III	0	0	0	0	0
TibII IV	0	0	0	0	0
TibII V	0	0	0	0	0
TibII FS	0	0	0	0	0
TibII FP	0	0	0	0	0
TibIII I	0	0	0	0	0
TibIII II	0	0	0	0	0
TibIII III	0	0	0	0	0
TibIII IV	0	0	0	0	0
TibIII V	0	0	0	0	0
TibIII FS	0	0	0	0	0
TibIII FP	0	0	0	0	0
PTI	0	0	0	0	0
PTII	0	0	0	0	0
PTIII	0	0	0	0	0
Unguis I inner tooth	1	1	1	1	1
Unguis I tunica	0	0	0	0	0
Unguis II inner tooth	1	1	1	1	1
Unguis II tunica	0	0	0	0	0
Unguis III inner tooth	1	1	1	1	1
Unguis III tunica	0	0	0	0	0
Unguiculus I tooth	0	0	1	0	0
Unguiculus I filament	0	0	0	0	0
Unguiculus II tooth	0	0	1	0	0
Unguiculus II filament	0	0	1	0	0
Unguiculus III tooth	0	0	1	0	1
Unguiculus III filament	2	2	2	0	1
Collophore	0	0	0	0	0
TR	0	0	0	0	0
TC a+p	0	0	0	0	0
MN	1	2	3	0	1
DNI	0	0	0	0	0
DNII	0	0	1	0	0
DNIII	0	0	1	0	0
DNIV	0	0	1	0	0
DNV	0	0	1	0	0
DNVI	0	0	0	0	0
DNB	0	0	0	0	0
DNAnt	0	0	0	0	0
Mucro	0	0	1	1	0
